# Supplementary material for: Wealth and obesity in pre-adolescents and their guardians: A first step in explaining non-communicable disease-related behaviour in two areas of Nairobi City County
Source: PLOS Glob Public Health. 2023 Feb 28;3(2):e0000331. doi: 10.1371/journal.pgph.0000331 (PMC10021148; doi:10.1371/journal.pgph.0000331)
Supplement: S1 Table — (XLSX) [file pgph.0000331.s001.xlsx]

## Sheet: Sheet1
Association between adolescent anthropometrics and Wealth Index
S1_Table 1: Association with adolescent anthropometrics and Wealth Index / income.
Logistic regression
	OR	lower 95% CI	Higher 95% CI	P
Overweight
Lowest index	ref.	ref.	ref.
Wealth index 2	1.08	0.14	8.28	0.94
Wealth index 3	2.65	0.47	14.91	0.27
Wealth index 4	2.74	0.48	15.69	0.257
Wealth index 5	9.86	1.94	49.95	0.006
Obesity
Lowest index	ref.	ref.	ref.
Wealth index 2	2.22	0.18	26.74	0.53
Wealth index 3	3.05	0.29	32.04	0.353
Wealth index 4	2.95	0.28	31.22	0.369
Wealth index 5	1.81	0.15	22.01	0.641
Overweight
< 10 000Ksh	ref.	ref.	ref.
10 000 - 30 999 Ksh	2.98	0.34	26.48	0.327
31 000 - 50 999 Ksh	11.9	1.27	111.74	0.03
> 51 000 Ksh	9.62	1.16	79.9	0.036
Obesity
< 10 000Ksh	ref.	ref.	ref.
10 000 - 30 999 Ksh	7.14204e+06	0	Inf	0.994
31 000 - 50 999 Ksh	8.26483e+07	0	Inf	0.993
> 51 000 Ksh	1.56155e+07	0	Inf	0.993
Linear regression (z-score BMI)
	Beta	SE		P
Wealth index	0.01	0		0.003
Income	0.29	0.11		0.009
Note: all models adjusted for age and sex
S3 Table 2: Association with adult anthropometrics and Wealth Index / income.
Logistic regression
	OR	lower 95% CI	Higher 95% CI	P
Overweight
Lowest index	ref.	ref.	ref.
Wealth index 2	0.33	0.11	0.99	0.049
Wealth index 3	1.2	0.37	3.94	0.761
Wealth index 4	0.98	0.31	3.15	0.973
Wealth index 5	0.75	0.24	2.35	0.622
Obesity
Lowest index	ref.	ref.	ref.
Wealth index 2	0.14	0.03	0.57	0.006
Wealth index 3	0.6	0.2	1.78	0.36
Wealth index 4	0.85	0.29	2.47	0.767
Wealth index 5	1	0.34	2.88	0.993
Overweight
< 10 000Ksh	ref.	ref.	ref.
10 000 - 30 999 Ksh	1.32	0.5	3.51	0.572
31 000 - 50 999 Ksh	1.97	0.49	8	0.342
> 51 000 Ksh	0.87	0.31	2.43	0.783
Obesity
< 10 000Ksh	ref.	ref.	ref.
10 000 - 30 999 Ksh	1.21	0.44	3.31	0.71
31 000 - 50 999 Ksh	2.46	0.64	9.45	0.19
> 51 000 Ksh	1.39	0.46	4.14	0.559
Linear regression (BMI)
	Beta	SE		P
Wealth index	0.02	0.01	0	0.164
Income	0.39	0.47	0	0.413
Abdominal obesity
Lowest index	ref.	ref.	ref.
Wealth index 2	0.22	0.07	0.69	0.009
Wealth index 3	0.86	0.28	2.65	0.786
Wealth index 4	0.53	0.17	1.64	0.272
Wealth index 5	0.76	0.25	2.32	0.627
Abdominal obesity
< 10 000Ksh
10 000 - 30 999 Ksh	1.1	0.43	2.8	0.837
31 000 - 50 999 Ksh	2.25	0.56	9.08	0.254
> 51 000 Ksh	1.02	0.37	2.83	0.974
Linear regression (waist circumference)
	Beta	SE		P
Wealth index	0.02	0.03	0	0.488
Income	0.46	1.17	0	0.692
Note: all models adjusted for age and sex
